# Supplementary material for: Simulation of Magnetodielectric Effect in Magnetorheological Elastomers
Source: Int J Mol Sci. 2019 Mar 22;20(6):1457. doi: 10.3390/ijms20061457 (PMC6470718; doi:10.3390/ijms20061457)
Supplement: Supplementary file 1 [file ijms-20-01457-s001.zip]

Archive with 2 entries (2 files):
- suppl_vid_field_applied.wmv
- suppl_vid_initial_distribution.wmv
